# Supplementary material for: Replacing Standard Reporters from Molecular Cloning Plasmids with Chromoproteins for Positive Clone Selection
Source: Molecules. 2018 May 31;23(6):1328. doi: 10.3390/molecules23061328 (PMC6099721; doi:10.3390/molecules23061328)
Supplement: Supplementary file 1 [file molecules-23-01328-s001.zip]

Archive with 1 entries (1 files):
- molecules-302314-supplementary.7z
